# Supplementary material for: Plant Oil-Based Acrylic Latexes towards Multisubstrate Bonding Adhesives Applications
Source: Molecules. 2022 Aug 13;27(16):5170. doi: 10.3390/molecules27165170 (PMC9416654; doi:10.3390/molecules27165170)
Supplement: Supplementary file 1 [file molecules-27-05170-s001.zip]

Archive with 1 entries (1 files):
- molecules-1822375-supplementary.pdf
